# Supplementary material for: Incidence of Dysphagia and Comorbidities in Patients with Cervical Dystonia, Analyzed by Botulinum Neurotoxin Treatment Exposure
Source: Toxins (Basel). 2025 Mar 19;17(3):148. doi: 10.3390/toxins17030148 (PMC11945862; doi:10.3390/toxins17030148)
Supplement: Supplementary file 1 [file toxins-17-00148-s001.zip]

Archive with 1 entries (1 files):
- toxins-3479896-supplementary.pdf
